# Supplementary material for: A Non-Inferiority Evaluation of YAHE 4.0, an Alphacypermethrin-PBO Insecticide-Treated Net Against Pyrethroid Resistant Anopheles arabiensis in Experimental Huts in Moshi, North-Eastern Tanzania
Source: Trop Med Infect Dis. 2026 Jan 18;11(1):26. doi: 10.3390/tropicalmed11010026 (PMC12846432; doi:10.3390/tropicalmed11010026)
Supplement: Supplementary file 1 [file tropicalmed-11-00026-s001.zip]

Archive with 7 entries (7 files):
- Figure S1.pdf
- Table S1.pdf
- Table S2a.pdf
- Table S2b.pdf
- Table S3a.pdf
- Table S3b.pdf
- Table S4.pdf
